# Supplementary material for: COVID-19 vaccines are effective at preventing symptomatic and severe infection among healthcare workers: A clinical review
Source: Vaccine X. 2024 Aug 5;20:100546. doi: 10.1016/j.jvacx.2024.100546 (PMC11364133; doi:10.1016/j.jvacx.2024.100546)
Supplement: Supplementary Data 1 [file mmc1.zip]

Archive with 1 entries (1 files):
- MA script.R
