# Supplementary material for: COVID-19 vaccines are effective at preventing symptomatic and severe infection among healthcare workers: A clinical review
Source: Vaccine X. 2024 Aug 5;20:100546. doi: 10.1016/j.jvacx.2024.100546 (PMC11364133; doi:10.1016/j.jvacx.2024.100546)
Supplement: Supplementary Data 1 [file mmc1.zip › MA script.R]

# meta analysis script 

# Meta analysis (MA) is of vaccine effectiveness (VE) against SARS-CoV-2 nfection (any, symptomatic, hospitalising). Process from: https://bookdown.org/MathiasHarrer/Doing_Meta_Analysis_in_R/multilevel-ma.html
# Use a three-level model with random effects. This is to account for the multiple time points some studies present (eg Poukka et al, Bianchi et al, and Hall et al)
# Sub group analysis by vaccine type. 
# Inclusion - must use the PCR positive >14 days after 2nd dose of mRNA of AdV vaccine 
# Final estimates represented as Hazard ratio (NB outputs from rma.mv() are natural log of HR. Estimates presented as Odds ratio or relative risk transformed using a clog-log before inclusing in MA. See: Salika et al "Implications of analysing time-to-event outcomes as binary in meta-analysis: empirical evidence from the Cochrane Database of Systematic Reviews" https://www.ncbi.nlm.nih.gov/pmc/articles/PMC8934481/


#use meta, metafor, metasens packages for meta analysis.

library(meta)
library(metafor)
library(metasens)
library(readxl)
library(ggplot2)
library(tidyverse)


#import data####

infection <- read_excel("C:/Users/olive/OneDrive/Documents/Writing/meta-analysis/Any infection Clog log.xlsx") #data for VE against any infection
symptom <- read_excel("C:/Users/olive/OneDrive/Documents/Writing/meta-analysis/symptom infection Clog log.xlsx") #data for VE against symptomatic infection ie asymtpomatic infection excluded
hospital <- read_excel("C:/Users/olive/OneDrive/Documents/Writing/meta-analysis/hospital infection Clog log.xlsx") #data for VE against hospitalising infection (community infection excluded)

#confirm data import correctly####

View(infection)
View(symptom)
View(hospital)


 colnames(infection)
#remove columns that contain missing values and aren't used in MA to avoid techniques accidentally removing rows with "NA" but would be appropriate to include in MA####

infectionclog <- 
   infection %>% 
   mutate(varTE = seTE) %>% 
   mutate(seTE = sqrt(varTE)) %>%
   group_by(study, vaccine) %>% 
   arrange(time, .by_group = T) %>%
   filter(author != "Allen") %>%
   select(!c("HR" ,"HRL"   , "HRH"  )) %>% glimpse()
  
 colnames(infectionclog)

symptomclog <-
  symptom %>%
  mutate(varTE = seTE) %>% 
  mutate(seTE = sqrt(varTE)) %>%
  group_by(study, vaccine) %>% 
  arrange(time, .by_group = T) %>%
  select(!c("HR" ,"HRL"   , "HRH"  )) %>% glimpse()

hospitalclog <-  
  hospital %>%
  mutate(varTE = seTE) %>% 
  mutate(seTE = sqrt(varTE)) %>%
  group_by(study, vaccine) %>% 
  arrange(time, .by_group = T) %>%
  select(!c("HR" ,"HRL"   , "HRH"  )) %>% glimpse()
#confirm data modified correctly####

View(infectionclog)
View(symptomclog)
View(hospitalclog)


#meta analysis of COVID-19 infection ####

infectionclogML <- rma.mv(
  yi = TE, #treatment estimates
  V = varTE, #variance 
  #slab = paste0(author, " (",year, ")"), 
  random = ~1 | study/time, #multilevel model specified
  data = infectionclog, 
  method = "REML") #restricted maximum likelihood of between study heterogeneity
   

?rma.mv

infectionclogML 
infectionclogML1
infectionclogML2
infectionclogML3#confirm model outputs 
summary(infectionclogML)
forest(infectionclogML)

#assess distribution of heterogeneity and Variance between levels #### 
#needs var.comp function. code here: https://raw.githubusercontent.com/MathiasHarrer/dmetar/master/R/mlm.variance.distribution.R

infectionclogVar <- var.comp(infectionclogML)  

infectionclogVar


#compare multi-level model with simple model#### 

#create simple random effects MA without clusters

infectionclogRE <- rma.mv( 
  yi = TE,
  V = varTE, 
  slab = paste0(author, " (",year, ")"), 
  random = ~1 | study/time, 
  data = infectionclog, 
  method = "REML",
  sigma2 = c(0,NA),  #fix heterogeneity of level 1, output equivalent to simple random effects MA without clusters
  subset = !(study %in% c("9")))

infectionanova <- anova(infectionclogML, infectionclogRE)

infectionanova #stat significant difference between reduced and full model, therefore multilevel model used 

#subgroup analysis by mechanism (any infection) ####

infectionmechanism <- metagen(
  TE, #treatment estimates
  sqrt(varTE),  
  studlab = paste(author, "(",year, ")"), 
  id = study, #multilevel model specified
  data = infectionclog, 
  random = TRUE,
  method.tau = "REML", #restricted maximum likelihood of between study heterogeneity
  subgroup = mechanism, #conducts subgroup analysis based on vaccine mechanism (mRNA, AdV, Heterologous...)
  sm = "HR", #outputs on HR scale 
  subset = !(study %in% c("3", "9"))) #Lan et al removed as no vaccine mechanism information provided 

infectionmechanism

#test sub group differences

infectionmechanismtest <- metagen(infectionmechanism$TE.random.w, infectionmechanism$seTE.random.w) #treats each sub group as an estimate to be pooled, therefore Q value is a "test" if difference between subgroups 


infectionmechanismtest$pval.Q #view p value


##these steps are repeated for symptomatic and hospitalising infection, and explanation is not repeated in the code below##


#meta analysis of symptomatic COVID-19 infection####

symptomclogML <- rma.mv(
  yi = TE, 
  V = varTE,
  slab = paste(author, "(",year, ")"), 
  random = ~1 | study/time,
  data = symptomclog, 
  method = "REML") 

symptomclogML
summary(symptomclogML)


#assess distribution of heterogeneity and Variance between levels#### 

symptomclogVar <- var.comp(symptomclogML)  

symptomclogVar


#compare multi-level model with simple model#### 

symptomclogRE <- rma.mv( 
  yi = TE,
  V = varTE, 
  slab = paste0(author, " (",year, ")"), 
  random = ~1 | study/time, 
  data = symptomclog, 
  method = "REML",
  sigma2 = c(0,NA)) 

symptomanova <- anova(symptomclogML, symptomclogRE) 
symptomanova #statistically significant difference between full and reduced therefore multilevel model favoured

#subgroup analysis by mechanism (symptomatic infection)####

symptommechanism <- metagen(
  TE, 
  sqrt(varTE), 
  studlab = paste0(author, " (",year, ")"), 
  id = study, 
  data = symptomclog, 
  random = TRUE,
  method.tau = "REML",
  subgroup = mechanism, 
  sm = "HR",
  subset = !(study %in% c("13"))) #Gaio et al removed as Ox-Az and mRNA pooled together

symptommechanism

#test sub group differences

symptommechanismtest <- metagen(symptommechanism$TE.random.w, symptommechanism$seTE.random.w)

symptommechanismtest$pval.Q #view p value


##


#meta analysis of hospitalising COVID-19 infection:

hospitalclogML <- rma.mv(
  yi = TE, 
  V = varTE,
  slab = paste(author, "(",year, ")"), 
  random = ~1 | study/time,
  data = hospitalclog, 
  method = "REML" 
  ) 

hospitalclogML


#assess distribution of heterogeneity and Variance between levels. 

hospitalclogVar <- var.comp(hospitalclogML)  

hospitalclogVar


#compare multi-level model with simple model 

hospitalclogRE <- rma.mv( 
  yi = TE,
  V = varTE, 
  slab = paste(author, "(",year, ")"), 
  random = ~1 | study/time, 
  data = hospitalclog, 
  method = "REML",
  sigma2 = c(0,NA)) 


hospitalanova <- anova(hospitalclogML, hospitalclogRE) 

#subgroup analysis by mechanism for hospitalising infection not performed due <10 estimates


##


#Create tables of outputs for comparison


#estimates
MAEstimates <- rbind(c("Overall Estimates:","","","","","",""),
                   c("","","","","","",""),
              c("","HR","Low CI:","High CI","p value", "tau^2", "I^2"),
              c("Any Infection",exp(infectionclogML$beta),exp(infectionclogML$ci.lb),exp(infectionclogML$ci.ub),infectionclogML$pval,infectionclogML$tau2,infectionclogVar$totalI2),
              c("Symptomatic Infection",exp(symptomclogML$beta),exp(symptomclogML$ci.lb),exp(symptomclogML$ci.ub),symptomclogML$pval,symptomclogML$tau2,symptomclogVar$totalI2),
              c("Hospitalising Infection",exp(hospitalclogML$beta),exp(hospitalclogML$ci.lb),exp(hospitalclogML$ci.ub),hospitalclogML$pval,hospitalclogML$tau2,hospitalclogVar$totalI2),
              c("","","","","","",""),
              c("","","","","","",""),
              c("Fit of multilevel vs single level:","","","","","",""),
              c("","","","","","",""),
              c("","p value","","","", "", ""),
              c("Any Infection",infectionanova$pval,"","","","",""),
              c("Symptomatic Infection",symptomanova$pval,"","","","",""),
              c("Hospitalising Infection",hospitalanova$pval,"","","","",""))

View(MAEstimates)


#distribution of variance
MAVarEstimates <-rbind(c("Distribution of Variance by Outcome","",""),
                      c("","",""),
                      c("Any Infection","",""),
                      c("","",""),
                      c("% total Variance","I^2",""),
                      infectionclogVar$results,
                      c("","",""),
                      c("","",""),
                      c("Symptomatic Infection","",""),
                      c("","",""),
                      c("% total Variance","I^2",""),
                      symptomclogVar$results,
                      c("","",""),
                      c("","",""),
                      c("Hospitalising Infection","",""),
                      c("","",""),
                      c("% total Variance","I^2",""),
                      hospitalclogVar$results)

View(MAVarEstimates)


#subgroup

#create tables of subgroups by outcome 
SubgroupInfection <- cbind(infectionmechanism$bylevs,exp(infectionmechanism$TE.random.w),exp(infectionmechanism$TE.random.w - 1.96*infectionmechanism$seTE.random.w),exp(infectionmechanism$TE.random.w + 1.96*infectionmechanism$seTE.random.w), infectionmechanism$pval.Q.w)
colnames(SubgroupInfection) <- c("Mechanism","HR", "Low CI", "High CI", "p value") 

SubgroupSymptom <- cbind(symptommechanism$bylev, exp(symptommechanism$TE.random.w),exp(symptommechanism$TE.random.w - 1.96*symptommechanism$seTE.random.w),exp(symptommechanism$TE.random.w + 1.96*symptommechanism$seTE.random.w), symptommechanism$pval.Q.w)
colnames(SubgroupSymptom) <- c("Mechanism","HR", "Low CI", "High CI", "p value") 
View(SubgroupInfection)
View(SubgroupSymptom)


#combine subgroup together

MASubgroupEstimates <- rbind(c("Subgroup Analysis by Vaccine Mechanism","","","",""),
      c("","","","",""),
      c("Any Infection","","","",""),
      c("","Omnibus Test of Moderators p = ",infectionmechanismtest$pval.Q,"",""),
      c("","HR","Low CI","High CI","p value"),
      SubgroupInfection,
      c("","","","",""),
      c("","","","",""),
      c("Symptomatic Infection","","","",""),
      c("","Omnibus Test of Moderators p = ",symptommechanismtest$pval.Q,"",""),
      c("","HR","Low CI","High CI","p value"),
      SubgroupSymptom)
    

View(MASubgroupEstimates)

#Export tables 

write.csv(MAEstimates, "C:/Users/olive/OneDrive/Documents/Writing/meta-analysis/Meta analysis of VE/MAEstimates.csv")
write.csv(MAVarEstimates, "C:/Users/olive/OneDrive/Documents/Writing/meta-analysis/Meta analysis of VE/MAVarEstimates.csv")
write.csv(MASubgroupEstimates, "C:/Users/olive/OneDrive/Documents/Writing/meta-analysis/Meta analysis of VE/MASubgroupEstimates.csv")
